# Supplementary material for: Cost-Effective, Ester-Based Molecular Doping in Silicon
Source: Int J Mol Sci. 2025 Jan 25;26(3):1024. doi: 10.3390/ijms26031024 (PMC11818006; doi:10.3390/ijms26031024)
Supplement: Supplementary file 1 [file ijms-26-01024-s001.zip]

Archive with 33 entries (31 files):
- Definitions/
- Definitions/chicago2.bst
- Definitions/ijms-logo-eps-converted-to.pdf
- Definitions/ijms-logo.eps
- Definitions/ijms-logo.png
- Definitions/journalnames.tex
- Definitions/logo-ccby.eps
- Definitions/logo-mdpi-eps-converted-to.pdf
- Definitions/logo-mdpi.eps
- Definitions/logo-orcid-eps-converted-to.pdf
- Definitions/logo-orcid.eps
- Definitions/logo-orcid.pdf
- Definitions/logo-updates-eps-converted-to.pdf
- Definitions/logo-updates.eps
- Definitions/logo-updates.pdf
- Definitions/mdpi.bst
- Definitions/mdpi.cls
- Definitions/mdpi_apacite.bst
- Definitions/mdpi_apacite.sty
- Definitions/mdpi_chicago.bst
- SI.aux
- SI.log
- SI.out
- SI.pdf
- SI.synctex.gz
- SI.tex
- tikz/
- tikz/IV_rif100409_SimSol.txt_ERROR.tikz
- tikz/IV_rif100409_SimSol.txt_FIT.tikz
- tikz/IV_rif100409_SimSol.txt_Rinit.tikz
- tikz/IV_rif100409_SimSol3.txt_ERROR.tikz
- tikz/IV_rif100409_SimSol3.txt_FIT.tikz
- tikz/IV_rif100409_SimSol3.txt_Rinit.tikz
