# Supplementary material for: Cost-Effective, Ester-Based Molecular Doping in Silicon
Source: Int J Mol Sci. 2025 Jan 25;26(3):1024. doi: 10.3390/ijms26031024 (PMC11818006; doi:10.3390/ijms26031024)
Supplement: Supplementary file 1 [file ijms-26-01024-s001.zip › SI.aux]

\relax 
\providecommand*\new@tpo@label[2]{}
\providecommand\hyper@newdestlabel[2]{}
\providecommand\HyperFirstAtBeginDocument{\AtBeginDocument}
\HyperFirstAtBeginDocument{\ifx\hyper@anchor\@undefined
\global\let\oldnewlabel\newlabel
\gdef\newlabel#1#2{\newlabelxx{#1}#2}
\gdef\newlabelxx#1#2#3#4#5#6{\oldnewlabel{#1}{{#2}{#3}}}
\AtEndDocument{\ifx\hyper@anchor\@undefined
\let\newlabel\oldnewlabel
\fi}
\fi}
\global\let\hyper@last\relax 
\gdef\HyperFirstAtBeginDocument#1{#1}
\providecommand\HyField@AuxAddToFields[1]{}
\providecommand\HyField@AuxAddToCoFields[2]{}
\bibstyle{Definitions/mdpi}
\newmarginnote{note.1.1}{{1}{10945661sp}}
\@writefile{toc}{\contentsline {section}{\numberline {1}Supplementary Information}{1}{section.1}\protected@file@percent }
\@writefile{toc}{\contentsline {subsection}{\numberline {1.1}Non-linear fitting curves }{1}{subsection.1.1}\protected@file@percent }
\newlabel{fig:2a}{{S1\normalfont  (\textbf  {a})}{2}{Subfigure S1\protect \normalfont  (\protect \textbf  {a})}{subfigure.S1.1}{}}
\newlabel{sub@fig:2a}{{(\normalfont  (\textbf  {a}))}{\normalfont  (\textbf  {a})}{Subfigure S1\normalfont  (\textbf  {a})\relax }{subfigure.S1.1}{}}
\newlabel{fig:2a@cref}{{[subfigure][1][1,1]S1\normalfont  (\textbf  {a})}{[1][1][]2}}
\newlabel{fig:2b}{{S1\normalfont  (\textbf  {b})}{2}{Subfigure S1\protect \normalfont  (\protect \textbf  {b})}{subfigure.S1.2}{}}
\newlabel{sub@fig:2b}{{(\normalfont  (\textbf  {b}))}{\normalfont  (\textbf  {b})}{Subfigure S1\normalfont  (\textbf  {b})\relax }{subfigure.S1.2}{}}
\newlabel{fig:2b@cref}{{[subfigure][2][1,1]S1\normalfont  (\textbf  {b})}{[1][1][]2}}
\newlabel{fig:2c}{{S1\normalfont  (\textbf  {c})}{2}{Subfigure S1\protect \normalfont  (\protect \textbf  {c})}{subfigure.S1.3}{}}
\newlabel{sub@fig:2c}{{(\normalfont  (\textbf  {c}))}{\normalfont  (\textbf  {c})}{Subfigure S1\normalfont  (\textbf  {c})\relax }{subfigure.S1.3}{}}
\newlabel{fig:2c@cref}{{[subfigure][3][1,1]S1\normalfont  (\textbf  {c})}{[1][1][]2}}
\newlabel{fig:2d}{{S1\normalfont  (\textbf  {d})}{2}{Subfigure S1\protect \normalfont  (\protect \textbf  {d})}{subfigure.S1.4}{}}
\newlabel{sub@fig:2d}{{(\normalfont  (\textbf  {d}))}{\normalfont  (\textbf  {d})}{Subfigure S1\normalfont  (\textbf  {d})\relax }{subfigure.S1.4}{}}
\newlabel{fig:2d@cref}{{[subfigure][4][1,1]S1\normalfont  (\textbf  {d})}{[1][1][]2}}
\@writefile{lof}{\contentsline {figure}{\numberline {S1}{\ignorespaces Non-linear least-squares fit and respective point-wise errors for Cell 1 ((a) and (c)), and Cell 2 ((b) and (d)) \relax }}{2}{figure.caption.1}\protected@file@percent }
\providecommand*\caption@xref[2]{\@setref\relax\@undefined{#1}}
\newlabel{fig:fit2}{{S1}{2}{Non-linear least-squares fit and respective point-wise errors for Cell 1 ((a) and (c)), and Cell 2 ((b) and (d)) \relax }{figure.caption.1}{}}
\newlabel{fig:fit2@cref}{{[figure][1][1]S1}{[1][1][]2}}
\@writefile{lof}{\contentsline {subfigure}{\numberline{(\normalfont (\textbf {a}))}{\ignorespaces {}}}{2}{subfigure.1.1}\protected@file@percent }
\@writefile{lof}{\contentsline {subfigure}{\numberline{(\normalfont (\textbf {b}))}{\ignorespaces {}}}{2}{subfigure.1.2}\protected@file@percent }
\@writefile{lof}{\contentsline {subfigure}{\numberline{(\normalfont (\textbf {c}))}{\ignorespaces {}}}{2}{subfigure.1.3}\protected@file@percent }
\@writefile{lof}{\contentsline {subfigure}{\numberline{(\normalfont (\textbf {d}))}{\ignorespaces {}}}{2}{subfigure.1.4}\protected@file@percent }
\newlabel{LastPage}{{}{2}{}{page.2}{}}
\xdef\lastpage@lastpage{2}
\xdef\lastpage@lastpageHy{2}
\gdef \@abspage@last{2}
