# Supplementary material for: Cost-Effective, Ester-Based Molecular Doping in Silicon
Source: Int J Mol Sci. 2025 Jan 25;26(3):1024. doi: 10.3390/ijms26031024 (PMC11818006; doi:10.3390/ijms26031024)
Supplement: Supplementary file 1 [file ijms-26-01024-s001.zip › SI.out]

\BOOKMARK [1][]{section.1}{\376\377\000S\000u\000p\000p\000l\000e\000m\000e\000n\000t\000a\000r\000y\000\040\000I\000n\000f\000o\000r\000m\000a\000t\000i\000o\000n}{}% 1
\BOOKMARK [2][]{subsection.1.1}{\376\377\000N\000o\000n\000-\000l\000i\000n\000e\000a\000r\000\040\000f\000i\000t\000t\000i\000n\000g\000\040\000c\000u\000r\000v\000e\000s\000\040}{section.1}% 2
