# Supplementary material for: Cost-Effective, Ester-Based Molecular Doping in Silicon
Source: Int J Mol Sci. 2025 Jan 25;26(3):1024. doi: 10.3390/ijms26031024 (PMC11818006; doi:10.3390/ijms26031024)
Supplement: Supplementary file 1 [file ijms-26-01024-s001.zip › SI.tex]

\documentclass[ijms,article,accept,moreauthors,pdftex]{Definitions/mdpi} 

% For posting an early version of this manuscript as a preprint, you may use "preprints" as the journal and change "submit" to "accept". The document class line would be, e.g., \documentclass[preprints,article,accept,moreauthors,pdftex]{mdpi}. This is especially recommended for submission to arXiv, where line numbers should be removed before posting. For preprints.org, the editorial staff will make this change immediately prior to posting.

%--------------------
% Class Options:
%--------------------
%----------
% journal
%----------
% Choose between the following MDPI journals:
% acoustics, actuators, addictions, admsci, adolescents, aerospace, agriculture, agriengineering, agronomy, ai, algorithms, allergies, analytica, animals, antibiotics, antibodies, antioxidants, appliedchem, applmech, applmicrobiol, applnano, applsci, arts, asi, atmosphere, atoms, audiolres, automation, axioms, batteries, bdcc, behavsci, beverages, biochem, bioengineering, biologics, biology, biomechanics, biomedicines, biomedinformatics, biomimetics, biomolecules, biophysica, biosensors, biotech, birds, bloods, brainsci, buildings, businesses, cancers, carbon, cardiogenetics, catalysts, cells, ceramics, challenges, chemengineering, chemistry, chemosensors, chemproc, children, civileng, cleantechnol, climate, clinpract, clockssleep, cmd, coatings, colloids, compounds, computation, computers, condensedmatter, conservation, constrmater, cosmetics, crops, cryptography, crystals, curroncol, cyber, dairy, data, dentistry, dermato, dermatopathology, designs, diabetology, diagnostics, digital, disabilities, diseases, diversity, dna, drones, dynamics, earth, ebj, ecologies, econometrics, economies, education, ejihpe, electricity, electrochem, electronicmat, electronics, encyclopedia, endocrines, energies, eng, engproc, entropy, environments, environsciproc, epidemiologia, epigenomes, fermentation, fibers, fire, fishes, fluids, foods, forecasting, forensicsci, forests, fractalfract, fuels, futureinternet, futuretransp, futurepharmacol, futurephys, galaxies, games, gases, gastroent, gastrointestdisord, gels, genealogy, genes, geographies, geohazards, geomatics, geosciences, geotechnics, geriatrics, hazardousmatters, healthcare, hearts, hemato, heritage, highthroughput, histories, horticulturae, humanities, hydrogen, hydrology, hygiene, idr, ijerph, ijfs, ijgi, ijms, ijns, ijtm, ijtpp, immuno, informatics, information, infrastructures, inorganics, insects, instruments, inventions, iot, j, jcdd, jcm, jcp, jcs, jdb, jfb, jfmk, jimaging, jintelligence, jlpea, jmmp, jmp, jmse, jne, jnt, jof, joitmc, jor, journalmedia, jox, jpm, jrfm, jsan, jtaer, jzbg, kidney, land, languages, laws, life, liquids, literature, livers, logistics, lubricants, machines, macromol, magnetism, magnetochemistry, make, marinedrugs, materials, materproc, mathematics, mca, measurements, medicina, medicines, medsci, membranes, metabolites, metals, metrology, micro, microarrays, microbiolres, micromachines, microorganisms, minerals, mining, modelling, molbank, molecules, mps, mti, nanoenergyadv, nanomanufacturing, nanomaterials, ncrna, network, neuroglia, neurolint, neurosci, nitrogen, notspecified, nri, nursrep, nutrients, obesities, oceans, ohbm, onco, oncopathology, optics, oral, organics, osteology, oxygen, parasites, parasitologia, particles, pathogens, pathophysiology, pediatrrep, pharmaceuticals, pharmaceutics, pharmacy, philosophies, photochem, photonics, physchem, physics, physiolsci, plants, plasma, pollutants, polymers, polysaccharides, proceedings, processes, prosthesis, proteomes, psych, psychiatryint, publications, quantumrep, quaternary, qubs, radiation, reactions, recycling, regeneration, religions, remotesensing, reports, reprodmed, resources, risks, robotics, safety, sci, scipharm, sensors, separations, sexes, signals, sinusitis, smartcities, sna, societies, socsci, soilsystems, solids, sports, standards, stats, stresses, surfaces, surgeries, suschem, sustainability, symmetry, systems, taxonomy, technologies, telecom, textiles, thermo, tourismhosp, toxics, toxins, transplantology, traumas, tropicalmed, universe, urbansci, uro, vaccines, vehicles, vetsci, vibration, viruses, vision, water, wevj, women, world 

%---------
% article
%---------
% The default type of manuscript is "article", but can be replaced by: 
% abstract, addendum, article, book, bookreview, briefreport, casereport, comment, commentary, communication, conferenceproceedings, correction, conferencereport, entry, expressionofconcern, extendedabstract, datadescriptor, editorial, essay, erratum, hypothesis, interestingimage, obituary, opinion, projectreport, reply, retraction, review, perspective, protocol, shortnote, studyprotocol, systematicreview, supfile, technicalnote, viewpoint, guidelines, registeredreport, tutorial
% supfile = supplementary materials

%----------
% submit
%----------
% The class option "submit" will be changed to "accept" by the Editorial Office when the paper is accepted. This will only make changes to the frontpage (e.g., the logo of the journal will get visible), the headings, and the copyright information. Also, line numbering will be removed. Journal info and pagination for accepted papers will also be assigned by the Editorial Office.

%------------------
% moreauthors
%------------------
% If there is only one author the class option oneauthor should be used. Otherwise use the class option moreauthors.

%---------
% pdftex
%---------
% The option pdftex is for use with pdfLaTeX. If eps figures are used, remove the option pdftex and use LaTeX and dvi2pdf.

%=================================================================
% MDPI internal commands
\firstpage{1} 
\makeatletter 
\setcounter{page}{\@firstpage} 
\makeatother
\pubvolume{1}
\issuenum{1}
\articlenumber{0}
\pubyear{2021}
\copyrightyear{2020}
%\externaleditor{Academic Editor: Firstname Lastname} % For journal Automation, please change Academic Editor to "Communicated by"
\datereceived{} 
\dateaccepted{} 
\datepublished{} 
\hreflink{https://doi.org/} % If needed use \linebreak
%------------------------------------------------------------------
% The following line should be uncommented if the LaTeX file is uploaded to arXiv.org
%\pdfoutput=1

%=================================================================
% Add packages and commands here. The following packages are loaded in our class file: fontenc, inputenc, calc, indentfirst, fancyhdr, graphicx, epstopdf, lastpage, ifthen, lineno, float, amsmath, setspace, enumitem, mathpazo, booktabs, titlesec, etoolbox, tabto, xcolor, soul, multirow, microtype, tikz, totcount, changepage, paracol, attrib, upgreek, cleveref, amsthm, hyphenat, natbib, hyperref, footmisc, url, geometry, newfloat, caption

%=================================================================
%% Please use the following mathematics environments: Theorem, Lemma, Corollary, Proposition, Characterization, Property, Problem, Example, ExamplesandDefinitions, Hypothesis, Remark, Definition, Notation, Assumption
%% For proofs, please use the proof environment (the amsthm package is loaded by the MDPI class).

\usepackage{csquotes}
\usepackage{siunitx}
\sisetup{round-mode=places,round-precision=2}
\usepackage{overpic}
\usepackage{tikz,pgfplots}
\pgfplotsset{compat=1.17}
\usepackage{subfig}
\usepackage{soul}
%\usepackage{subcaption}
\usepackage{graphicx}

\newlength\figureheight 
\newlength\figurewidth 

\setlength\figurewidth{8.9cm} 
\setlength\figureheight{8cm} 

\Title{%
% A chemistry-based technique to perform silicon doping.\\ 
% Low-cost, ester-based molecular doping approach in Si.\\ 
Cost-effective, ester-based molecular doping in silicon.\\
% Cost-effective, ester-based approach to silicon molecular doping.
}

\makeatletter 
\setcounter{figure}{0} 
\@addtoreset{figure}{section}
\renewcommand{\thefigure}{S\arabic{figure}}
\makeatletter


\TitleCitation{A chemistry-based technique to perform silicon doping}

\newcommand{\orcidauthorA}{0000-0001-6356-4848} 
\newcommand{\orcidauthorB}{} 
\newcommand{\orcidauthorC}{} 
\newcommand{\orcidauthorD}{0000-0002-4177-8658} 
\newcommand{\orcidauthorE}{} 
\newcommand{\orcidauthorF}{0000-0001-7177-3252} 
\newcommand{\orcidauthorG}{0000-0002-6697-716X} 


\Author{Anup Shrivastava \orcidA{} $^{2}$, Jost Adam \orcidF{} $^{2,3}$,  and Rosaria A. Puglisi \orcidG{} $^{1,}$*}

\AuthorNames{Rosaria A. Puglisi and Jost Adam}

\AuthorCitation{Puglisi, R.A.; Adam, J.}

\address{%
$^{1}$ \quad Consiglio Nazionale delle Ricerche (CNR) Istituto per la Microelettronica e Microsistemi (IMM), VIII Strada 5 Zona Industriale, 95121 Catania, Italy;\\
 

% $^{2}$ \quad Dipartimento di Fisica e Astronomia \enquote{Ettore Majorana}, Universit{\`a} degli Studi di Catania, Via S. Sofia, 64, 95123 Catania, Italy; 
% \\
$^{2}$ \quad Computational Materials and Photonics (CMP), Department of Electrical Engineering and Computer Science FB~16 and Institute of Physics FB~10, University of Kassel, Wilhelmsh{\"o}her Allee 71, 34121 Kassel, Germany;\\


$^{3}$ \quad Center for Interdisciplinary Nanostructure Science and
Technology, University of Kassel, Heinrich-Plett-Straße 40, 34132
Kassel, Germany}

\begin{document}

\section{Supplementary Information}

\subsection{Non-linear fitting curves }


% \begin{figure}[htb]
% %\centering
% %  \begin{subfigure}
%        \includegraphics[height=0.15\linewidth]{tikz/IV_rif100409_SimSol.txt_FIT.tikz}
% %   \end{subfigure}
% %  \begin{subfigure}
%        \includegraphics[width=0.4\linewidth]{tikz/IV_rif100409_SimSol3.txt_FIT.tikz}
%        \includegraphics[width=0.4\linewidth]{tikz/IV_rif100409_SimSol.txt_ERROR.tikz}
%        \includegraphics[width=0.4\linewidth]{tikz/IV_rif100409_SimSol3.txt_ERROR.tikz}
% %       \end{subfigure}
% %\end{columns}
%\caption{\label{fig:2} Schematics for the simulated solar cell configuration with (left) and without (right) the capping layer. The front electrode is considered with whole 120nm thick gold and Ni layers, the two back contacts (Al/Ag) have been used with distinct samples in both cases. Electrical characterization at 1 sun for the solar cells fabricated by MD doping, with the protective cap layer, for the case with the Al (green) and Ag (magenta) back contact, and without the cap, Al (red) and Ag (cyan).}
%\end{figure}


\autoref{fig:fit2} shows the nonlinear fit results, alongside the point-wise fitting errors. Table~1 lists the resulting fitting parameters and the corresponding $\chi^2$ accumulated error values, indication an excellent fit. 

\begin{figure}[H]
  \hspace{-5cm}  \centering
    % \includegraphics{}
    \subfloat[]{
    \input{tikz/IV_rif100409_SimSol.txt_FIT.tikz}
    \label{fig:2a}}
    \subfloat[]{
    \input{tikz/IV_rif100409_SimSol3.txt_FIT.tikz}
    \label{fig:2b}}\\
    
    \hspace{-5cm}  \subfloat[]{
    \input{tikz/IV_rif100409_SimSol.txt_ERROR.tikz}
    \label{fig:2c}}
    \subfloat[]{
    \input{tikz/IV_rif100409_SimSol3.txt_ERROR.tikz}
    \label{fig:2d}}
    \caption{Non-linear least-squares fit and respective point-wise errors for Cell 1 ((a) and (c)), and Cell 2 ((b) and (d)) }
    \label{fig:fit2}
\end{figure}

%\end{paracol}
\end{document}
