# Supplementary material for: Cost-Effective, Ester-Based Molecular Doping in Silicon
Source: Int J Mol Sci. 2025 Jan 25;26(3):1024. doi: 10.3390/ijms26031024 (PMC11818006; doi:10.3390/ijms26031024)
Supplement: Supplementary file 1 [file ijms-26-01024-s001.zip › tikz/IV_rif100409_SimSol.txt_ERROR.tikz]

% This file was created by tikzplotlib v0.9.6.
\begin{tikzpicture}

\definecolor{color0}{rgb}{0.12156862745098,0.466666666666667,0.705882352941177}

\begin{axis}[
height=\figureheight,
legend cell align={left},
legend style={fill opacity=0.8, draw opacity=1, text opacity=1, at={(0.03,0.97)}, anchor=north west, draw=white!80!black},
tick align=outside,
tick pos=left,
% title={Fit Pointwise Error},
width=\figurewidth,
x grid style={white!69.0196078431373!black},
xlabel={$V$ [\si{\volt}]},
xmin=-0.008, xmax=0.608,
xtick style={color=black},
xtick={-0.1,0,0.1,0.2,0.3,0.4,0.5,0.6,0.7},
xticklabels={−0.1,0.0,0.1,0.2,0.3,0.4,0.5,0.6,0.7},
y grid style={white!69.0196078431373!black},
ylabel={$I$ [\si{\ampere}]},
ymin=-7.5849209753667e-07, ymax=8.02035744112804e-07,
ytick style={color=black},
% ytick={-8e-07,-6e-07,-4e-07,-2e-07,0,2e-07,4e-07,6e-07,8e-07,1e-06},
% yticklabels={−8,−6,−4,−2,0,2,4,6,8,10}
]
\addplot [semithick, color0]
table {%
0.02 -2.27573991222062e-07
0.04 -1.77553180584098e-07
0.06 4.24854463190044e-08
0.08 -1.07442855344685e-07
0.1 1.42690231814805e-07
0.12 -1.07062728101201e-07
0.14 -9.66041631520094e-08
0.16 -3.05752956006279e-07
0.18 -4.34172909598643e-07
0.2 -4.81239964902317e-07
0.22 -3.95795735602558e-07
0.24 -3.75690047047764e-07
0.26 -1.76931912663201e-07
0.28 -9.21140108687104e-08
0.3 4.25102370540074e-08
0.32 1.32446685545992e-07
0.34 2.65001911624882e-07
0.36 2.37855743049058e-07
0.38 3.63306948279697e-07
0.4 4.81056976164547e-07
0.42 7.02087052200078e-07
0.44 7.31102660401464e-07
0.46 5.83007917985458e-07
0.48 3.38411165540968e-08
0.5 -4.25621440055634e-07
0.52 -6.87559013825331e-07
0.54 9.76126689859746e-08
0.56 3.45070729061453e-07
0.58 -1.06545494905501e-07
};
\addlegendentry{Measured - Fit}
\end{axis}

\end{tikzpicture}
