# Supplementary material for: Cost-Effective, Ester-Based Molecular Doping in Silicon
Source: Int J Mol Sci. 2025 Jan 25;26(3):1024. doi: 10.3390/ijms26031024 (PMC11818006; doi:10.3390/ijms26031024)
Supplement: Supplementary file 1 [file ijms-26-01024-s001.zip › tikz/IV_rif100409_SimSol3.txt_ERROR.tikz]

% This file was created by tikzplotlib v0.9.6.
\begin{tikzpicture}

\definecolor{color0}{rgb}{0.12156862745098,0.466666666666667,0.705882352941177}

\begin{axis}[
height=\figureheight,
legend cell align={left},
legend style={fill opacity=0.8, draw opacity=1, text opacity=1, draw=white!80!black},
tick align=outside,
tick pos=left,
% title={Fit Pointwise Error},
width=\figurewidth,
x grid style={white!69.0196078431373!black},
xlabel={$V$ [\si{\volt}]},
xmin=-0.029, xmax=0.609,
xtick style={color=black},
xtick={-0.1,0,0.1,0.2,0.3,0.4,0.5,0.6,0.7},
xticklabels={−0.1,0.0,0.1,0.2,0.3,0.4,0.5,0.6,0.7},
y grid style={white!69.0196078431373!black},
ylabel={$I$ [\si{\ampere}]},
ymin=-6.51523022071078e-07, ymax=1.1372116697611e-06,
ytick style={color=black},
% ytick={-8e-07,-6e-07,-4e-07,-2e-07,0,2e-07,4e-07,6e-07,8e-07,1e-06,1.2e-06},
% yticklabels={−0.8,−0.6,−0.4,−0.2,0.0,0.2,0.4,0.6,0.8,1.0,1.2}
]
\addplot [semithick, color0]
table {%
0 7.67030971566716e-08
0.02 -1.43137328485364e-07
0.04 -2.22847504444362e-07
0.06 -4.5232111716136e-07
0.08 -4.01365078511067e-07
0.1 -4.7962870298806e-07
0.12 -3.26475090066717e-07
0.14 -1.80747568247989e-07
0.16 -3.03456478148792e-08
0.18 -1.51455331183882e-07
0.2 -5.71527587069727e-08
0.22 -9.48733193772804e-08
0.24 -1.41832138283245e-07
0.26 -2.16763034119436e-07
0.28 -1.75099235600901e-07
0.3 -3.26588574161776e-08
0.32 3.3021674823708e-07
0.34 7.55874555731831e-07
0.36 9.3111950234771e-07
0.38 1.0559055474051e-06
0.4 9.06906912669591e-07
0.42 2.58510740325625e-07
0.44 -4.39902584066705e-07
0.46 -5.7021689971507e-07
0.48 -4.10316049236916e-07
0.5 4.05027860509995e-08
0.52 -3.19671368113916e-08
0.54 3.01580780734726e-07
0.56 7.81593141127731e-08
0.58 -1.21399140824878e-07
};
\addlegendentry{Measured - Fit}
\end{axis}

\end{tikzpicture}
