# Supplementary material for: Cost-Effective, Ester-Based Molecular Doping in Silicon
Source: Int J Mol Sci. 2025 Jan 25;26(3):1024. doi: 10.3390/ijms26031024 (PMC11818006; doi:10.3390/ijms26031024)
Supplement: Supplementary file 1 [file ijms-26-01024-s001.zip › tikz/IV_rif100409_SimSol3.txt_Rinit.tikz]

% This file was created by tikzplotlib v0.9.6.
\begin{tikzpicture}

\definecolor{color0}{rgb}{0.12156862745098,0.466666666666667,0.705882352941177}
\definecolor{color1}{rgb}{1,0.498039215686275,0.0549019607843137}

\begin{axis}[
height=\figureheight,
legend cell align={left},
legend style={fill opacity=0.8, draw opacity=1, text opacity=1, at={(0.03,0.03)}, anchor=south west, draw=white!80!black},
tick align=outside,
tick pos=left,
% title={Linear Fits OC and SC:},
width=\figurewidth,
x grid style={white!69.0196078431373!black},
xlabel={$V$ [\si{\volt}]},
xmin=-0.029, xmax=0.609,
xtick style={color=black},
xtick={-0.1,0,0.1,0.2,0.3,0.4,0.5,0.6,0.7},
xticklabels={−0.1,0.0,0.1,0.2,0.3,0.4,0.5,0.6,0.7},
y grid style={white!69.0196078431373!black},
ylabel={$I$ [\si{\ampere}]},
ymin=1.9616e-05, ymax=0.000714395,
ytick style={color=black},
% ytick={0,0.0001,0.0002,0.0003,0.0004,0.0005,0.0006,0.0007,0.0008},
% yticklabels={0.0000,0.0001,0.0002,0.0003,0.0004,0.0005,0.0006,0.0007,0.0008}
]
\addplot [semithick, color0]
table {%
0 0.000649170363636364
0.02 0.000649162060606061
0.04 0.000649153757575758
0.06 0.000649145454545455
0.08 0.000649137151515152
0.1 0.000649128848484849
0.12 0.000649120545454546
0.14 0.000649112242424243
0.16 0.00064910393939394
0.18 0.000649095636363637
0.2 0.000649087333333333
0.22 0.00064907903030303
0.24 0.000649070727272727
0.26 0.000649062424242424
0.28 0.000649054121212121
0.3 0.000649045818181818
0.32 0.000649037515151515
0.34 0.000649029212121212
0.36 0.000649020909090909
0.38 0.000649012606060606
0.4 0.000649004303030303
0.42 0.000648996
0.44 0.000648987696969697
0.46 0.000648979393939394
0.48 0.000648971090909091
0.5 0.000648962787878788
0.52 0.000648954484848485
0.54 0.000648946181818182
0.56 0.000648937878787879
0.58 0.000648929575757576
};
\addlegendentry{Linear Fit SC}
\addplot [semithick, color1]
table {%
0 0.00286885
0.02 0.00277108
0.04 0.00267331
0.06 0.00257554
0.08 0.00247777
0.1 0.00238
0.12 0.00228223
0.14 0.00218446
0.16 0.00208669
0.18 0.00198892
0.2 0.00189115
0.22 0.00179338
0.24 0.00169561
0.26 0.00159784
0.28 0.00150007
0.3 0.0014023
0.32 0.00130453
0.34 0.00120676
0.36 0.00110899
0.38 0.00101122
0.4 0.00091345
0.42 0.00081568
0.44 0.00071791
0.46 0.00062014
0.48 0.00052237
0.5 0.0004246
0.52 0.00032683
0.54 0.00022906
0.56 0.00013129
0.58 3.35200000000009e-05
};
\addlegendentry{Linear Fit OC}
\addplot [semithick, blue, mark=o, mark size=3, mark options={solid}, only marks]
table {%
0 0.00064945
0.02 0.00064923
0.04 0.00064915
0.06 0.00064892
0.08 0.00064897
0.1 0.00064889
0.12 0.00064904
0.14 0.00064918
0.16 0.00064932
0.18 0.00064918
0.2 0.00064924
0.22 0.00064914
0.24 0.00064898
0.26 0.0006487
0.28 0.00064837
0.3 0.00064784
0.32 0.00064699
0.34 0.00064524
0.36 0.00064155
0.38 0.00063492
0.4 0.00062328
0.42 0.00060387
0.44 0.00057423
0.46 0.00053244
0.48 0.00047687
0.5 0.00040765
0.52 0.00032522
0.54 0.00023228
0.56 0.00012968
0.58 1.9616e-05
};
\addlegendentry{Measured}
\end{axis}

\end{tikzpicture}
